# Supplementary material for: Mobile-CRISPRi as a tool for genetic manipulation in the intracellular pathogen Piscirickettsia salmonis
Source: Appl Environ Microbiol. 2025 Dec 22;92(1):e01560-25. doi: 10.1128/aem.01560-25 (PMC12838400; doi:10.1128/aem.01560-25)
Supplement: Table S6 — Genes differentially expressed between IPTG-induced and uninduced sgRNA-fur1 P. salmonis strains. [file aem.01560-25-s0004.xlsx]

## Sheet: Upregulated
Genes differentially expressed between IPTG-induced and uninduced sgRNA-fur1 P. salmonis strain
GeneID	seq_id	Log2FC	Adj.pvalue	Gene name	Product description	FeGenie category	GO_CC	GO_MF	GO_BP	KEGG_KO	VFname	VFID	VFcategory	PFAMs
AWJ11_07010	WP_230382375.1	10.2555	0	pirA	TonB-dependent siderophore receptor	iron_aquisition-siderophore_transport	outer membrane|0019867||IEA	siderophore-iron transmembrane transporter activity|0015343||IEA	siderophore transport|0015891||IEA	K16091	Vibrioferrin	VF0631	Nutritional/Metabolic factor	Plug,TonB_dep_Rec
AWJ11_07005	WP_017377461.1	9.84014	0	pvsA	ATP-grasp domain-containing protein	iron_aquisition-siderophore_synthesis	0	0	0	NA	Vibrioferrin	VF0631	Nutritional/Metabolic factor	ATP-grasp_3
AWJ11_07000	WP_048875988.1	9.245	0	pvsD	IucA/IucC family protein	iron_aquisition-siderophore_synthesis	0	0	siderophore biosynthetic process|0019290||IEA	NA	Achromobactin biosynthesis and transport	VF0922	Nutritional/Metabolic factor	FhuF,IucA_IucC
AWJ11_06990	WP_027242814.1	8.63272	0	pvsD	IucA/IucC family protein	iron_aquisition-siderophore_synthesis	0	0	siderophore biosynthetic process|0019290||IEA	NA	Vibrioferrin	VF0631	Nutritional/Metabolic factor	FhuF,IucA_IucC
AWJ11_06995	WP_047927302.1	8.32822	0	pvsC	MFS transporter	iron_aquisition-siderophore_synthesis	0	transmembrane transporter activity|0022857||IEA	transmembrane transport|0055085||IEA	NA	Vibrioferrin	VF0631	Nutritional/Metabolic factor	MFS_1
AWJ11_07030	WP_075275308.1	7.78269	0	tonB	energy transducer TonB	iron_aquisition-siderophore_transport	0	secondary active transmembrane transporter activity|0015291||IEA	transport|0006810||IEA	NA	HasA	VF1254	Nutritional/Metabolic factor	TonB_C
AWJ11_07380	WP_016211856.1	7.2351	0	bfd	(2Fe-2S)-binding protein		0	0	0	K02192	NA	NA	NA	Fer2_BFD
AWJ11_06980	WP_017377465.1	6.19379	0	pvuE	ABC transporter family protein	iron_aquisition-siderophore_transport	0	0	0	K25290	ABC transporter	VF0741	Nutritional/Metabolic factor	ABC_tran
AWJ11_06985	WP_027242813.1	6.16142	0	pvsE	PLP-dependent decarboxylase	iron_aquisition-siderophore_synthesis	0	0	0	K01586	Vibrioferrin	VF0631	Nutritional/Metabolic factor	Orn_Arg_deC_N,Orn_DAP_Arg_deC,PP-binding
AWJ11_07020	WP_075275307.1	5.99129	0	exbD	biopolymer transporter ExbD	iron_aquisition-siderophore_transport	0	0	0	K03559	NA	NA	NA	ExbD
AWJ11_07025	WP_027242816.1	5.79746	0	exbD	biopolymer transporter ExbD	iron_aquisition-siderophore_transport	0	transmembrane transporter activity|0022857||IEA	transmembrane transport|0055085||IEA	K03559	NA	NA	NA	ExbD
AWJ11_07015	WP_017377459.1	5.72892	0	exbB	biopolymer transporter ExbB	iron_aquisition-siderophore_transport	0	0	0	K03561	Ton system	VF0895	Nutritional/Metabolic factor	MotA_ExbB
AWJ11_07035	WP_027242817.1	5.50558	0	fepB	iron-siderophore ABC transporter substrate-binding protein	iron_aquisition-siderophore_transport	0	0	0	K23227	Petrobactin	VF0584	Nutritional/Metabolic factor	Peripla_BP_2
AWJ11_07040	WP_017377453.1	5.48689	0	fepCD	iron ABC transporter permease	iron_aquisition-siderophore_transport	0	0	0	K23228	Petrobactin	VF0584	Nutritional/Metabolic factor	FecCD
AWJ11_07375	WP_144420670.1	4.98486	0		hypothetical protein		0	0	0	NA	NA	NA	NA	NA
AWJ11_02085	WP_017378347.1	3.51665	0	feoC	FeoC-like transcriptional regulator	iron_gene_regulation	0	0	0	NA	NA	NA	NA	FeoC
AWJ11_02090	WP_027242731.1	3.13397	0	feoB	Fe(2+) transporter permease subunit FeoB	iron_aquisition-iron_transport	membrane|0016020||IEA	GTP binding|0005525||IEA,ferrous iron transmembrane transporter activity|0015093||IEA	iron ion transport|0006826||IEA	K04759	FupA	VF0550	Nutritional/Metabolic factor	FeoB_C,FeoB_N,Gate
AWJ11_13285	WP_017375827.1	3.09884	0		DUF4402 domain-containing protein		0	0	0	NA	NA	NA	NA	NA
AWJ11_02095	WP_016210694.1	2.78473	3e-06	feoA	FeoA domain-containing protein	iron_aquisition-iron_transport	0	transition metal ion binding|0046914||IEA	0	K04758	FeoAB	VF0160	Nutritional/Metabolic factor	FeoA
AWJ11_08105	WP_062365722.1	1.77246	0.03827		IS3 family transposase		0	0	0	NA	NA	NA	NA	HTH_38,rve
AWJ11_06405	WP_017378271.1	1.67968	2e-06	icmK	DotH/IcmK family type IV secretion protein		0	0	0	K12213	Dot/Icm T4SS	VF0503	Effector delivery system	T4BSS_DotH_IcmK
AWJ11_02080	WP_017378346.1	1.56626	0.035255		GNAT family N-acetyltransferase		0	0	0	NA	NA	NA	NA	Acetyltransf_1,Acetyltransf_10,Acetyltransf_7
AWJ11_10360	WP_017377694.1	1.49882	2.5e-05		IS6-like element ISPsa2 family transposase		0	transposase activity|0004803||IEA	0	K18320	NA	NA	NA	DDE_Tnp_IS240
AWJ11_03870	WP_017377229.1	1.47494	0.041844		DUF2272 domain-containing protein		0	0	0	NA	NA	NA	NA	DUF2272
AWJ11_07155	WP_027242786.1	1.4569	0.000395		hypothetical protein		0	0	0	NA	NA	NA	NA	NA
AWJ11_02340	WP_017378391.1	1.39379	0		hypothetical protein		0	0	0	NA	NA	NA	NA	NA
AWJ11_16695	WP_075275490.1	1.3704	0.01068		phage major capsid protein		virion component|0044423||IEA	structural molecule activity|0005198||IEA	virion assembly|0019068||IEA	NA	NA	NA	NA	Phage_capsid
AWJ11_07735	WP_017376491.1	1.34143	0.010935		transposase		0	DNA binding|0003677||IEA,transposase activity|0004803||IEA	transposition%2C DNA-mediated|0006313||IEA	K07483	NA	NA	NA	HTH_Tnp_1
AWJ11_02950	WP_017376574.1	1.3203	0.048192		periplasmic binding protein		0	0	0	NA	NA	NA	NA	Peripla_BP_4
AWJ11_16660	WP_027242943.1	1.26289	0.014345		hypothetical protein		0	0	0	NA	NA	NA	NA	DUF1983,DUF3672,Phage-tail_3
AWJ11_07530	WP_048875999.1	1.24503	0.001822		methyltransferase domain-containing protein		0	methyltransferase activity|0008168||IEA	0	NA	NA	NA	NA	Methyltransf_11
AWJ11_16210	WP_036771347.1	1.21443	0.043511		IS5 family transposase		0	transposase activity|0004803||IEA	0	NA	NA	NA	NA	DDE_Tnp_1_5
AWJ11_06460	WP_017378261.1	1.19868	0	icmP	type IVB secretion system coupling complex protein DotM/IcmP		0	0	0	K12218	Dot/Icm T4SS	VF0503	Effector delivery system	-
AWJ11_00550	WP_027242701.1	1.16151	0		hypothetical protein		0	0	0	NA	NA	NA	NA	-
AWJ11_05645	WP_027242889.1	1.14757	0.026475		hypothetical protein		0	0	0	NA	NA	NA	NA	-
AWJ11_13315	WP_017376862.1	1.11957	0.03827		hypothetical protein		0	0	0	NA	NA	NA	NA	NA
AWJ11_00725	WP_017376148.1	1.11365	0.033812	dinB	hypothetical protein		0	0	0	NA	NA	NA	NA	IMS,IMS_C,IMS_HHH
AWJ11_06450	WP_017378263.1	1.10415	4e-06	icmO	TraM recognition domain-containing protein		0	0	0	K12217	Dot/Icm	VF0156	Effector delivery system	T4SS-DNA_transf,TraG-D_C,TrwB_AAD_bind
AWJ11_08355	WP_017376831.1	1.07578	0		SulP family inorganic anion transporter		0	0	0	K03321	NA	NA	NA	STAS,Sulfate_transp
AWJ11_00495	WP_027242703.1	1.05698	0.000534		phosphatase PAP2 family protein		0	0	0	NA	NA	NA	NA	PAP2
AWJ11_06435	WP_016209964.1	1.04827	0.000446	dotC	type IV secretory system conjugative DNA transfer family protein		0	0	0	K12204	Dot/Icm	VF0156	Effector delivery system	T4SS_TraI
AWJ11_06415	WP_017378269.1	1.03477	0.007073	dotF	hypothetical protein		0	0	0	NA	Dot/Icm	VF0156	Effector delivery system	-
AWJ11_01275	WP_017376231.1	1.01731	0.037535		IS3 family transposase		0	0	0	K07483	NA	NA	NA	HTH_Tnp_1
AWJ11_06455	WP_017378262.1	1.00385	0.042673		hypothetical protein		0	0	0	NA	NA	NA	NA	NA
AWJ11_16455	AWJ11_RS16455	0.995321	0.00279		DDE-type integrase/transposase/recombinase		0	0	0	NA	NA	NA	NA	NA

## Sheet: Downregulated
GeneID	seq_id	Log2FC	Adj.pvalue	Gene name	Product description	Cofactor	GO_CC	GO_MF	GO_BP	KEGG_KO	VFname	VFID	VFcategory	PFAMs
AWJ11_14385	WP_016209255.1	-5.1456	1e-06	fur	ferric iron uptake transcriptional regulator	Fe-S cluster	0	DNA-binding transcription factor activity|0003700||IEA	regulation of DNA-templated transcription|0006355||IEA	K03711	NA	NA	NA	NA
AWJ11_00190	WP_026063559.1	-2.24612	0		CBS domain-containing protein		0	0	0	K04767	LOS	VF0044	Immune modulation	CBS
AWJ11_08565	WP_230382575.1	-1.94196	0.000432		WbuC family cupin fold metalloprotein		0	0	0	NA	NA	NA	NA	-
AWJ11_07315	WP_036816928.1	-1.5784	9e-06	uspA	universal stress protein		0	0	0	K06149	NA	NA	NA	Usp
AWJ11_09080	WP_026063694.1	-1.55715	0.020127	sodB	Fe-Mn family superoxide dismutase	Fe	0	superoxide dismutase activity|0004784||IEA,metal ion binding|0046872||IEA	superoxide metabolic process|0006801||IEA	K04564	SodB	VF0169	Stress survival	Sod_Fe_C,Sod_Fe_N
AWJ11_14830	WP_027242686.1	-1.28169	0.013879	thiC	phosphomethylpyrimidine synthase ThiC	Fe-S cluster	0	iron-sulfur cluster binding|0051536||IEA	thiamine biosynthetic process|0009228||IEA	K03147	NA	NA	NA	ThiC-associated,ThiC_Rad_SAM
AWJ11_02725	WP_017377801.1	-1.26509	0.00256		class I SAM-dependent methyltransferase		0	0	0	K00588	NA	NA	NA	Methyltransf_3
AWJ11_12430	WP_036772149.1	-1.26175	3.1e-05		S24 family peptidase		0	0	0	NA	NA	NA	NA	-
AWJ11_05390	WP_230382389.1	-1.23841	0	cysZ	sulfate transporter CysZ		plasma membrane|0005886||IEA	sulfate transmembrane transporter activity|0015116||IEA	sulfate assimilation|0000103||IEA	K06203	NA	NA	NA	EI24
AWJ11_02335	WP_017378390.1	-1.20158	0.001452		FMN-binding glutamate synthase family protein	Fe-S cluster	0	0	0	NA	NA	NA	NA	Glu_synthase
AWJ11_13700	WP_017376925.1	-1.1991	0.008538	nrdB	ribonucleoside-diphosphate reductase subunit beta	Fe-S cluster	0	oxidoreductase activity|0016491||IEA	deoxyribonucleotide biosynthetic process|0009263||IEA	K00526	NA	NA	NA	Ribonuc_red_sm
AWJ11_08535	WP_027243222.1	-1.17539	0	cydB	cytochrome d ubiquinol oxidase subunit II	heme	0	oxidoreductase activity%2C acting on diphenols and related substances as donors%2C oxygen as acceptor|0016682||IEA	0	K00426	NA	NA	NA	Cyt_bd_oxida_II
AWJ11_07310	WP_048875996.1	-1.15932	7e-06		IS982 family transposase		0	transposase activity|0004803||IEA	0	NA	NA	NA	NA	DDE_Tnp_1_3
AWJ11_10535	WP_027242868.1	-1.11711	0.000785		hypothetical protein		0	0	0	NA	NA	NA	NA	NA
AWJ11_13015	WP_017377098.1	-1.11414	0.02251	acnA	aconitate hydratase AcnA	Fe-S cluster	0	aconitate hydratase activity|0003994||IEA	tricarboxylic acid cycle|0006099||IEA	K01681	NA	NA	NA	Aconitase,Aconitase_C
AWJ11_05060	WP_017376078.1	-1.09245	0.03827	lolA	outer-membrane lipoprotein carrier protein LolA		0	0	0	K03634	NA	NA	NA	LolA
AWJ11_09775	WP_027242756.1	-1.07039	0.002587		glutaminase		0	glutaminase activity|0004359||IEA	glutamine metabolic process|0006541||IEA	K01425	NA	NA	NA	Glutaminase
AWJ11_07870	WP_027243025.1	-1.06765	0.003664	aroQ	chorismate mutase		0	0	chorismate metabolic process|0046417||IEA	NA	NA	NA	NA	CM_2
AWJ11_07905	WP_036772851.1	-1.06663	0.03827		hypothetical protein		0	0	0	NA	NA	NA	NA	NA
AWJ11_14545	WP_017378100.1	-1.04951	0.002982		phasin family protein		0	0	0	NA	NA	NA	NA	Phasin_2
AWJ11_12570	WP_017376610.1	-1.02113	0.044723		DUF475 domain-containing protein		0	0	0	K09799	NA	NA	NA	DUF475
AWJ11_13695	WP_017376924.1	-1.00686	0.003895	nrdA	ribonucleoside-diphosphate reductase subunit alpha	Fe-S cluster	0	ribonucleoside-diphosphate reductase activity%2C thioredoxin disulfide as acceptor|0004748||IEA,ATP binding|0005524||IEA	DNA replication|0006260||IEA	K00525	NA	NA	NA	ATP-cone,LAGLIDADG_3,Ribonuc_red_lgC,Ribonuc_red_lgN
AWJ11_06880	WP_017376469.1	-1.00118	0.043511	glpQ	glycerophosphodiester phosphodiesterase		0	0	0	K01126	NA	NA	NA	GDPD
AWJ11_07070	WP_017377445.1	-0.995685	0.000119	gluP	MFS transporter		0	transmembrane transporter activity|0022857||IEA	transmembrane transport|0055085||IEA	K02429	LPS	VF0056	Immune modulation	MFS_1
